# Supplementary material for: Comparison of Metagenomics and Metatranscriptomics Tools: A Guide to Making the Right Choice
Source: Genes (Basel). 2022 Dec 3;13(12):2280. doi: 10.3390/genes13122280 (PMC9777648; doi:10.3390/genes13122280)
Supplement: Supplementary file 1 [file genes-13-02280-s001.zip]

Archive with 7 entries (7 files):
- Supp. Table S1  Taxonomic reasignation.xlsx
- Supp. Table S2 NGS_10sp_results.tsv
- Supp. Table S3 NGS_100sp_results.tsv
- Supp. Table S4 NGS_400sp_results.tsv
- Supp. Table S5 Almeida_taxaplot_results.tsv
- Supp. Table S6 Endometrial Cancer.xlsx
- Supp. Table S7 Execution times actualizado.xlsx
