# Supplementary material for: Comparison of Metagenomics and Metatranscriptomics Tools: A Guide to Making the Right Choice
Source: Genes (Basel). 2022 Dec 3;13(12):2280. doi: 10.3390/genes13122280 (PMC9777648; doi:10.3390/genes13122280)
Supplement: Supplementary file 1 [file genes-13-02280-s001.zip › Supp. Table S1 Taxonomic reasignation.xlsx]

## Sheet: Hoja 1
NGS 10/100/400	Reasigned taxonomy
Acidobacteria bacterium	NA
Acidovorax sp. JS42	NA
Acinetobacter sp. ADP1	Acinetobacter baylyiADP1
Actinobacillus succinogenes	Actinobacillus succinogenes
Alkalilimnicola ehrlichei	Alkalilimnicola ehrlichii
Anabaena variabilis	Anabaena sp. YBS01
Arcobacter butzleri	Aliarcobacter butzleri
Arthrobacter aurescens	Paenarthrobacter aurescens
Aster yellows	Aster yellows witches-broomPhytoplasma
Azoarcus sp. EbN1	Aromatoleum aromaticum EbN1
Bacillus cereus	Taxon aggregation Bacillus Albus in Bacillus cereus
Bacillus clausii KSM-K16	Alkalihalobacillus clausii KSM-K16
Bacillus halodurans	Halalkalibacterium halodurans
Bacillus weihenstephanensis	Bacillus mycoides
Bacteroides vulgatus	Phocaeicola vulgatus
Borrelia afzelii	Borreliella afzelii
Borrelia burgdorferi	Borreliella burgdorferi
Borrelia garinii	Borreliella garinii
Bradyrhizobium japonicum	Bradyrhizobium japonicum
Burkholderia phymatum	Paraburkholderia phymatum
Burkholderia xenovorans	Paraburkholderia xenovorans
Candidatus blochmannia	Blochmannia pennsylvanicus
Caulobacter crescentus	Caulobacter vibrioides
Chlamydophila caviae	Chlamydia caviae
Chlamydophila pneumoniae	Chlamydia pneumoniae
Chlorobium tepidum	Chlorobaculum tepidum
Clostridium difficile	Clostridioides difficile
Clostridium phytofermentans	Lachnoclostridium phytofermentans
Clostridium thermocellum	Acetivibrio thermocellus
Cyanothece sp. ATCC 51142	Crocosphaera subtropica 51142
Dechloromonas aromatica	Dechloromonas aromatica
Dehalococcoides ethenogenes	Dehalococcoides mccartyi
Dehalococcoides sp. CBDB1	Dehalococcoides mccartyi CBDB1
Desulfococcus oleovorans	Desulfosudis oleivorans
Desulfotomaculum reducens	Desulforamulus reducens
Desulfovibrio desulfuricans	Desulfovibrio desulfuricans
Enterobacter sp. 638	NA
Geobacter lovleyi	Trichlorobacter lovleyi
Geotalea uraniireducens	Geobacter uraniireducens
Haemophilus ducreyi	[Haemophilus]Ducreyi
Haemophilus somnus	Histophilus somni
Halobacterium sp. NRC-1	Halobacterium salinarum
Heliobacterium modesticaldum	Heliomicrobium modesticaldum
Herminiimonas arsenicoxydans	Herminiimonas arsenitoxidans
Herpetosiphon aurantiacus ATCC 23779	NA
Lactobacillus brevis	Levilactobacillus brevis
Lactobacillus casei	Lacticaseibacillus paracasei
Lactobacillus fermentum	Limosilactobacillus fermentum
Lactobacillus plantarum	Lactiplantibacillus plantarum
Lactobacillus reuteri	Limosilactobacillus reuteri
Lactobacillus sakei	Latilactobacillus sakei
Lactobacillus salivarius	Ligilactobacillus salivarius
Lactococcus lactis	Lactococcus cremoris
Mannheimia succiniciproducens MBEL55E	[Mannheimia] succiniciproducens
Marinobacter aquaeolei	Marinobacter nauticus
Mesorhizobium loti	NA
Mesorhizobium sp. BNC1	NA
Methanosaeta thermophila	Methanothrix thermoacetophila
Methylobacterium extorquens	Methylorubrum extorquens
Methylobacterium sp.4-46	NA
Mycobacterium bovis	Taxon aggregation Mycobacterium bovis and Mycobacterium tuberculosis
Mycobacterium gilvum	Mycolicibacterium gilvum
Mycobacterium smegmatis	Mycolicibacterium smegmatis
Mycobacterium sp.-	Taxon aggregation (more definition)
Mycobacterium ulcerans	Mycobacterium ulcerans
Mycobacterium vanbaalenii	Mycolicibacterium vanbaalenii
Mycoplasma agalactiae	MycoplasmopsisAgalactiae
Mycoplasma mobile	Mesomycoplasma mobile
Mycoplasma penetrans	Malacoplasma penetrans
Mycoplasma pulmonis	Mycoplasmopsis pulmonis
Mycoplasma synoviae	Mycoplasmopsis synoviae
Nanoarchaeum equitans	NA
Nostoc sp. PCC	Nostoc sp.PCC 7120 = FACHB-418
Ochrobactrum anthropi ATCC 49188	Brucella anthropi
Onion yellows phytoplasma OY-M	NA
Pelobacter carbinolicus	Syntrophotalea carbinolica
Photorhabdus luminescens	NA
Polynucleobacter sp. QLW-P1DMWA-1	Polynucleobacter asymbioticus
Propionibacterium acnes	Cutibacterium acnes
Pseudoalteromonas atlantica	NA
Pseudoalteromonas haloplanktis	NA
Pseudomonas fluorescens	NA
Psychrobacter sp. PRwf-1	NA
Ralstonia eutropha	Cupriavidus necator
Ralstonia metallidurans	Cupriavidus metallidurans
Rhodobacter sphaeroides	Cereibacter sphaeroides
Rhodococcus sp. RHA1	Rhodococcus jostii
Salinispora arenicola	NA
Salmonella typhimurium	Salmonella enterica
Shewanella sp.-	Taxon aggregation Shewanella sp.
Silicibacter pomeroyi	Ruegeria pomeroyi
Silicibacter sp.TM1040	Ruegeria sp.TM1040
Sphingomonas wittichii	Rhizorhabdus wittichii
Sulfolobus solfataricus	Saccharolobus solfataricus
Sulfurihydrogenibium sp. YO3AOP1	NA
Synechococcus sp.PCC	Synechococcus sp.PCC.7002
Thermoanaerobacter pseudethanolicus	NA
Thermoanaerobacter tengcongensis	Caldanaerobacter subterraneus
Thermoproteus neutrophilus	Pyrobaculum neutrophilum
uncultured methanogenic archaeon RC-I	Methanocella arvoryzae
Vibrio fischeri ES114	Aliivibrio fischeri
Vibrio harveyi	NA
Wolbachia endosymbiont	Wolbachia pipientis
Xanthomonas axonopodis	NA
