# Supplementary material for: Comparison of Metagenomics and Metatranscriptomics Tools: A Guide to Making the Right Choice
Source: Genes (Basel). 2022 Dec 3;13(12):2280. doi: 10.3390/genes13122280 (PMC9777648; doi:10.3390/genes13122280)
Supplement: Supplementary file 1 [file genes-13-02280-s001.zip › Supp. Table S2 NGS_10sp_results.tsv]

OTU	Reference	Kraken
Other	0	32
Alkalihalobacillus clausii	11.57	2227894
Crocosphaera subtropica	23.5	3642452
Escherichia coli	12.01	2121222
Lawsonia intracellularis	4.28	689229
Listeria welshimeri	7	1649497
Methanococcus maripaludis	5.51	70660
Neisseria meningitidis	6.53	1197816
Rhodopseudomonas palustris	12.73	2366164
Staphylococcus aureus	9.97	1542575
Thiobacillus denitrificans	6.91	1311375
