# Supplementary material for: Comparison of Metagenomics and Metatranscriptomics Tools: A Guide to Making the Right Choice
Source: Genes (Basel). 2022 Dec 3;13(12):2280. doi: 10.3390/genes13122280 (PMC9777648; doi:10.3390/genes13122280)
Supplement: Supplementary file 1 [file genes-13-02280-s001.zip › Supp. Table S3 NGS_100sp_results.tsv]

OTU	Reference	Kraken
Other	0	640005
Anabaena sp.YBS01	1.659383837	0
Herpetosiphon aurantiacus	1.576489076	0
Wigglesworthia glossinidia	0.251043828	0
Acetivibrio thermocellus	0.956378022	181221
Acinetobacter baumannii	0.923027753	147061
Alkalihalobacillus clausii	1.047250227	217045
Alkalilimnicola ehrlichii	0.848673016	155600
Alkaliphilus metalliredigens	1.366333978	260725
Bacillus anthracis	1.499529449	181344
Bacillus cereus	4.910382778	1443295
Bacillus subtilis	0.993006994	6089
Bacillus thuringiensis	1.374375812	31169
Bacteroides thetaiotaomicron	1.478932934	288206
Blochmannia pennsylvanicus	0.194543035	30620
Bordetella bronchiseptica	1.712275583	296409
Borreliella garinii	0.297927519	43925
Brucella anthropi	1.430597886	311313
Buchnera aphidicola	0.09801979	6965
Burkholderia pseudomallei	1.690670752	275939
Campylobacter concisus	0.60335197	109323
Chlamydia caviae	0.277281717	47022
Chlamydia pneumoniae	0.285201792	53387
Chlamydia trachomatis	0.258769118	56533
Chromobacterium violaceum	1.246115245	238334
Clostridium beijerinckii	1.562848638	269347
Clostridium botulinum	1.061056845	181846
Clostridium novyi	0.780932525	126642
Corynebacterium efficiens	0.87305475	169511
Corynebacterium urealyticum	0.639826038	168948
Coxiella burnetii	0.502932799	92647
Crocosphaera subtropica	1.377007609	262074
Cupriavidus necator	1.677767093	27748
Cytophaga hutchinsonii	1.135016973	208391
Erwinia tasmaniensis	1.212644283	254990
Escherichia coli	5.494486498	1036638
Francisella tularensis	0.45096765	82028
Geobacter sulfurreducens	0.906741947	176040
Haemophilus influenzae	0.433380963	74592
Halalkalibacterium halodurans	1.002328244	232328
Haloquadratum walsbyi	0.834129298	161993
Histophilus somni	0.507121277	84636
Hyphomonas neptunium	0.980464689	182761
Idiomarina loihiensis	0.698018145	117993
Ignicoccus hospitalis	0.32563052	63213
Lactobacillus delbrueckii	0.602991877	120959
Lactococcus lactis	1.544501632	162506
Lawsonia intracellularis	0.436957158	72279
Leptospira borgpetersenii	0.908209382	98434
Ligilactobacillus salivarius	0.510565312	108904
Listeria welshimeri	0.669165319	156166
Methanococcus maripaludis	0.458930282	6471
Mycobacterium avium	1.148790557	199164
Mycobacterium marinum	1.567169596	352490
Mycobacterium sp.JLS	2.863794984	139
Mycobacterium tuberculosis	2.129	332554
Neisseria gonorrhoeae	0.57278021	104679
Neisseria meningitidis	0.577470119	111849
Nostoc punctiforme	2.18321412	731541
Paraburkholderia phymatum	2.45798456	464173
Pelodictyon luteolum	0.58978969	111918
Prochlorococcus marinus	1.153645398	215616
Pseudomonas putida	1.957508558	490934
Pseudomonas stutzeri	1.105834182	180247
Psychrobacter cryohalolentis	1.862781273	296063
Psychromonas ingrahamii	1.07840052	203591
Rhodococcus jostii	2.304526374	430343
Rhodopseudomonas palustris	3.07645361	275677
Rickettsia prowazekii	0.267668006	46407
Salmonella enterica	1.472198103	278574
Shewanella sp.MR-7	1.161185126	133400
Sinorhizobium meliloti	1.589555603	289248
Sodalis glossinidius	1.09080553	232417
Staphylococcus aureus	4.514294941	829065
Streptococcus agalactiae	0.626012631	1599
Streptococcus pneumoniae	0.672566487	100911
Streptococcus pyogenes	0.954591738	326135
Synechococcus elongatus	1.800718537	334998
Syntrophomonas wolfei	0.721226831	137868
Thermosipho melanesiensis	0.472728599	77474
Thermus thermophilus	0.556269839	101808
Thiobacillus denitrificans	0.848407716	161408
Treponema denticola	0.67210287	118827
Ureaplasma parvum	0.176448933	25709
Yersinia pestis	1.206536675	213954
