# Supplementary material for: Comparison of Metagenomics and Metatranscriptomics Tools: A Guide to Making the Right Choice
Source: Genes (Basel). 2022 Dec 3;13(12):2280. doi: 10.3390/genes13122280 (PMC9777648; doi:10.3390/genes13122280)
Supplement: Supplementary file 1 [file genes-13-02280-s001.zip › Supp. Table S4 NGS_400sp_results.tsv]

OTU	Reference	Kraken
Other	0	1221726
Acidobacteria bacterium	0.3567059948	0
Acidovorax sp.JS42	0.313348146	0
Actinobacillus succinogenes	0.1502681106	0
Bacillus amyloliquefaciens	0.2449956145	0
Bradyrhizobium japonicum	0.5980618985	0
Brucella canis	0.2599204411	0
Brucella suis	0.2095763547	0
Cupriavidus necator	0.6524852651	0
Cyanothece sp.ATCC	0.4186343565	0
Dechloromonas aromatica	0.3190036102	0
Desulfovibrio desulfuricans	0.2398760775	0
Enterobacter sp.638	0.3002263185	0
Geobacter uraniireducens	0.3587478535	0
Herminiimonas arsenitoxidans	0.2145666174	0
Mesorhizobium loti	0.4758447702	0
Mesorhizobium sp.BNC1	0.3644463037	0
Methylobacterium sp.4-46	0.4979139846	0
Mycobacterium sp.KMS	0.5969102997	0
Nanoarchaeum equitans	0.0327849785	0
Onion yellows	0.0538997728	0
Photorhabdus luminescens	0.3597923469	0
Polynucleobacter necessarius	0.1105257845	0
Pseudoalteromonas atlantica	0.3990416465	0
Pseudoalteromonas haloplanktis	0.2770641203	0
Pseudomonas fluorescens	0.5319038049	0
Pseudomonas putida	0.6483191417	0
Pseudomonas syringae	0.4088701056	0
Psychrobacter sp.PRwf-1	0.1871203041	0
Salinispora arenicola	0.4524165674	0
Sulfurihydrogenibium sp.YO3AOP1	0.1139164044	0
Thermosynechococcus elongatus	0.1751528349	0
Thermotoga lettingae	0.145840458	0
Thiomicrospira crunogena	0.1498982676	0
Trichodesmium erythraeum	0.5237727134	0
Vibrio harveyi	0.4646157148	0
Wolbachia pipientis	0.0830472301	0
Xanthomonas axonopodis	0.3830924745	0
[Haemophilus] ducreyi	0.1077765141	23140
[Mannheimia] succiniciproducens	0.1631990316	27651
Acaryochloris marina	0.6362284647	121208
Acetivibrio thermocellus	0.2513393311	46320
Acholeplasma laidlawii	0.0983527134	17833
Acidiphilium cryptum	0.2767422329	54672
Acidothermus cellulolyticus	0.1715833275	31968
Acinetobacter baumannii	0.2638283455	54866
Acinetobacter baylyi	0.2327159376	43599
Actinobacillus pleuropneumoniae	0.1817815538	33798
Aeromonas hydrophila	0.3235741686	43227
Aeromonas salmonicida	0.3745565594	112946
Alcanivorax borkumensis	0.2031694289	37805
Aliarcobacter butzleri	0.1490259642	23089
Aliivibrio fischeri	0.2643870909	47581
Alkalilimnicola ehrlichii	0.2194240626	39176
Alkaliphilus oremlandii	0.1947910816	36195
Anaeromyxobacter dehalogenans	0.3353415818	49176
Anaeromyxobacter sp.Fw109-5	0.9630234583	126134
Anaplasma marginale	0.0756874577	14385
Anaplasma phagocytophilum	0.0946376747	17975
Aquifex aeolicus	0.1216102417	22245
Archaeoglobus fulgidus	0.140500713	26346
Aromatoleum aromaticum	0.3240699549	60420
Arthrobacter sp.FB24	0.3290237741	65475
Aster yellows witches-broom phytoplasma	0.0526064379	8302
Azorhizobium caulinodans	0.3351722109	63028
Bacillus anthracis	0.3547361121	36162
Bacillus cereus	0.4640053082	167914
Bacillus licheniformis	0.2643305232	63900
Bacillus mycoides	0.4277085458	67488
Bacillus pumilus	0.2574333661	103054
Bacillus thuringiensis	0.3443347019	8338
Bacteroides fragilis	0.3401800556	70122
Bartonella bacilliformis	0.0865057132	15429
Bartonella henselae	0.1352003705	20440
Bartonella quintana	0.1003792266	14816
Bartonella tribocorum	0.1786871446	40745
Bifidobacterium adolescentis	0.1528894248	29099
Bifidobacterium longum	0.1502008926	28637
Blochmannia pennsylvanicus	0.0493059628	7572
Bordetella avium	0.2412142495	53320
Bordetella parapertussis	0.2999640548	40709
Bordetella pertussis	0.2535830482	34703
Bordetella petrii	0.3468838401	107381
Borreliella afzelii	0.0925184475	14373
Borreliella burgdorferi	0.0980726254	14340
Borreliella garinii	0.0665479165	8496
Bradyrhizobium sp.BTAi1	0.7148925713	130149
Brucella anthropi	0.3395933265	122334
Brucella melitensis	0.20739572	101495
Brucella ovis	0.2177199458	19438
Buchnera aphidicola	0.0473692547	5807
Burkholderia cenocepacia	0.5421145528	218091
Burkholderia mallei	0.4368470126	3214
Burkholderia multivorans	0.4385392949	58942
Burkholderia pseudomallei	0.633769762	114978
Burkholderia thailandensis	0.4742360653	58123
Burkholderia vietnamiensis	0.5457979961	20640
Caldanaerobacter subterraneus	0.179361019	34599
Caldicellulosiruptor saccharolyticus	0.1890114562	34465
Caldivirga maquilingensis	0.133374946	25191
Campylobacter curvus	0.1326981361	25851
Campylobacter hominis	0.105152768	19871
Campylobacter jejuni	0.1160524981	14367
Carboxydothermus hydrogenoformans	0.1494383507	26599
Carsonella ruddii	0.0101933636	533
Caulobacter vibrioides	0.2635147024	48613
Cereibacter sphaeroides	0.2915847474	52675
Chlamydia caviae	0.0767030054	12019
Chlamydia muridarum	0.0671244255	15307
Chlamydia pneumoniae	0.0818301297	14540
Chlamydia trachomatis	0.067858864	13177
Chlorobaculum tepidum	0.1444625063	26671
Chloroflexus aurantiacus	0.3705337792	69544
Chromobacterium violaceum	0.3006087224	56120
Chromohalobacter salexigens	0.2418418181	44300
Citrobacter koseri	0.2996917339	39694
Clostridioides difficile	0.2930912182	52105
Clostridium acetobutylicum	0.2632830185	43155
Clostridium beijerinckii	0.3978836145	70244
Clostridium botulinum	0.2670188556	45178
Clostridium kluyveri	0.2852906829	52829
Clostridium novyi	0.1656976282	26823
Clostridium perfringens	0.2076327312	35416
Clostridium tetani	0.1879252474	30529
Colwellia psychrerythraea	0.3368172545	63136
Corynebacterium diphtheriae	0.1617242716	25553
Corynebacterium efficiens	0.2204420009	40255
Corynebacterium jeikeium	0.1536949792	55931
Corynebacterium urealyticum	0.1588558642	37854
Coxiella burnetii	0.1633131155	29058
Cupriavidus metallidurans	0.5046611513	125675
Cupriavidus taiwanensis	0.5008804245	93784
Cutibacterium acnes	0.168486463	32605
Cytophaga hutchinsonii	0.2741615187	49564
Dehalococcoides mccartyi	0.1984350596	37493
Deinococcus radiodurans	0.209605221	38714
Delftia acidovorans	0.5501300953	97083
Desulforamulus reducens	0.2379896557	44876
Desulforudis audaxviator	0.1527662045	29596
Desulfosudis oleivorans	0.3331849164	60625
Desulfotalea psychrophila	0.2363204833	43909
Desulfovibrio vulgaris	0.2436932243	44769
Dichelobacter nodosus	0.0906051955	19078
Dinoroseobacter shibae	0.2886825091	59813
Ehrlichia chaffeensis	0.0923326455	14028
Ehrlichia ruminantium	0.1167423225	21381
Erwinia tasmaniensis	0.2718889338	55907
Erythrobacter litoralis	0.1899994469	37113
Exiguobacterium sibiricum	0.1948769107	38510
Finegoldia magna	0.1265430955	25178
Flavobacterium johnsoniae	0.783746896	127749
Flavobacterium psychrophilum	0.1914247381	30327
Francisella philomiragia	0.1251290133	23060
Frankia alni	0.4963189007	82920
Fusobacterium nucleatum	0.1629096278	24404
Geobacillus kaustophilus	0.243611698	30157
Geobacillus thermodenitrificans	0.2495592094	66663
Geobacter sulfurreducens	0.2671697988	49982
Gloeobacter violaceus	0.2893697662	53848
Gluconacetobacter diazotrophicus	0.3000344071	49202
Gluconobacter oxydans	0.1938425979	38849
Gramella forsetii	0.2675874868	50170
Granulibacter bethesdensis	0.1951191902	37049
Haemophilus influenzae	0.1291127873	21423
Halalkalibacterium halodurans	0.2674915414	60879
Haloarcula marismortui	0.276567982	53063
Halobacterium salinarum	0.352433412	66832
Halorhodospira halophila	0.1995484568	35814
Helicobacter acinonychis	0.1349092097	18050
Helicobacter hepaticus	0.112478183	26177
Helicobacter pylori	0.1042790722	17412
Heliomicrobium modesticaldum	0.3163721143	60245
Histophilus somni	0.1579573404	28508
Hyperthermus butylicus	0.1093660438	20736
Hyphomonas neptunium	0.2649051642	49022
Idiomarina loihiensis	0.1870047582	30946
Ignicoccus hospitalis	0.0912541653	17313
Jannaschia sp.CCS1	0.2845574955	51049
Janthinobacterium sp.Marseille	0.257899206	51888
Kineococcus radiotolerans	0.3128233527	55967
Klebsiella pneumoniae	0.3689691519	89658
Korarchaeum cryptofilum	0.1028227718	19485
Lachnoclostridium phytofermentans	0.3033429264	56183
Lacticaseibacillus paracasei	0.1841573569	33726
Lactiplantibacillus plantarum	0.2753464983	52562
Lactobacillus acidophilus	0.1431689471	24447
Lactobacillus delbrueckii	0.132319972	26183
Lactobacillus gasseri	0.1192638149	36694
Lactobacillus helveticus	0.1300886842	13231
Lactococcus cremoris	0.1825646211	38155
Latilactobacillus sakei	0.1371118865	28057
Lawsonia intracellularis	0.1181121342	19049
Legionella pneumophila	0.2254385308	41622
Leifsonia xyli	0.1736816498	31591
Leptospira biflexa	0.2571863043	44386
Leptospira borgpetersenii	0.2473140542	15214
Leptospira interrogans	0.316538776	68084
Leptothrix cholodnii	0.3189079089	60967
Leuconostoc citreum	0.1287524349	29970
Leuconostoc mesenteroides	0.1673354579	25062
Levilactobacillus brevis	0.1556743669	34003
Limosilactobacillus fermentum	0.1749887659	37125
Limosilactobacillus reuteri	0.1361031148	28730
Listeria innocua	0.1971100984	27604
Listeria welshimeri	0.1908223751	56159
Magnetospirillum magneticum	0.319361638	57947
Malacoplasma penetrans	0.0847013647	12439
Maricaulis maris	0.4863863762	84018
Marinobacter nauticus	0.3810888787	78223
Mesomycoplasma mobile	0.061231148	7569
Mesoplasma florum	0.0515689011	8572
Methanobrevibacter smithii	0.1313630759	21444
Methanocaldococcus jannaschii	0.1091451553	17583
Methanocella arvoryzae	0.2612307933	48657
Methanococcoides burtonii	0.1596863317	29752
Methanococcus aeolicus	0.117041812	15963
Methanococcus maripaludis	0.1141304776	18419
Methanococcus vannielii	0.1202377437	18993
Methanocorpusculum labreanum	0.1200865601	22482
Methanoculleus marisnigri	0.1651038527	30456
Methanopyrus kandleri	0.1454145779	27714
Methanosarcina barkeri	0.3084467769	49555
Methanosarcina mazei	0.2551727489	50993
Methanosphaera stadtmanae	0.115950507	17603
Methanospirillum hungatei	0.2269415104	42360
Methanothermobacter thermautotrophicus	0.1182423177	21643
Methanothrix thermoacetophila	0.1265441977	24031
Methylobacillus flagellatus	0.1857213895	37995
Methylobacterium radiotolerans	0.430386185	74605
Methylococcus capsulatus	0.2123751628	39407
Methylorubrum extorquens	0.3551340097	65020
Microcystis aeruginosa	0.3924983377	71561
Moorella thermoacetica	0.1606869392	30639
Mycobacterium leprae	0.2395963074	38213
Mycobacterium marinum	0.527014918	152155
Mycobacterium tuberculosis	0.2845395356	42529
Mycobacterium ulcerans	0.3552393617	14949
Mycolicibacterium gilvum	0.4201430122	58861
Mycolicibacterium smegmatis	0.4407878677	84997
Mycolicibacterium vanbaalenii	0.4659025058	96279
Mycoplasma capricolum	0.0813638978	8609
Mycoplasma gallisepticum	0.0623386582	11212
Mycoplasma genitalium	0.0366643426	6077
Mycoplasma mycoides	0.0742098396	12318
Mycoplasmopsis agalactiae	0.0592028086	9945
Mycoplasmopsis pulmonis	0.0626120561	7961
Mycoplasmopsis synoviae	0.095395217	13670
Myxococcus xanthus	0.6313995243	117517
Natronomonas pharaonis	0.1958739902	35653
Neisseria gonorrhoeae	0.1404066972	24887
Neisseria meningitidis	0.1569796785	29551
Neorickettsia sennetsu	0.097192404	17486
Nitrobacter hamburgensis	0.3443507231	66389
Nitrobacter winogradskyi	0.2407483175	45225
Nitrosococcus oceani	0.2235891647	41430
Nitrosomonas europaea	0.1892854616	37197
Nitrosomonas eutropha	0.1787294679	42483
Nitrosopumilus maritimus	0.1038352952	18567
Nitrosospira multiformis	0.2050813746	38595
Nocardia farcinica	0.3906742853	82759
Nocardioides sp.JS614	0.468130534	86109
Nostoc punctiforme	0.6240338733	110570
Nostoc sp.PCC 7120 = FACHB-418	0.681035255	132552
Novosphingobium aromaticivorans	0.2627857392	53254
Oceanobacillus iheyensis	0.2692724963	51460
Oenococcus oeni	0.1491696286	25934
Opitutus terrae	0.3964486555	72632
Orientia tsutsugamushi	0.1345802917	24266
Paenarthrobacter aurescens	0.4179463762	93031
Parabacteroides distasonis	0.2978649689	56472
Paraburkholderia phymatum	0.5426023324	100171
Paraburkholderia xenovorans	0.6115585046	125945
Paracoccus denitrificans	0.3866358659	69996
Parvibaculum lavamentivorans	0.2767915809	72700
Pasteurella multocida	0.141572136	25868
Pelagibacter ubique	0.098240226	14558
Pelodictyon luteolum	0.1534691325	28589
Petrotoga mobilis	0.1383116046	25382
Phocaeicola vulgatus	0.3598346196	64217
Photobacterium profundum	0.4261279401	83452
Picrophilus torridus	0.104212264	18139
Polaromonas naphthalenivorans	0.3519417757	66281
Polaromonas sp.JS666	0.4468837772	81640
Polynucleobacter asymbioticus	0.1395168163	26628
Porphyromonas gingivalis	0.1618758537	30263
Protochlamydia amoebophila	0.1492281034	24964
Pseudomonas aeruginosa	0.4421180664	341979
Pseudomonas stutzeri	0.3903470794	69145
Psychrobacter arcticus	0.1812799065	31760
Psychrobacter cryohalolentis	0.1984642578	40521
Psychromonas ingrahamii	0.3024601106	55343
Pyrobaculum aerophilum	0.1393119195	26982
Pyrobaculum arsenaticum	0.1492173589	28598
Pyrobaculum calidifontis	0.1838549671	34806
Pyrobaculum islandicum	0.1152761987	21805
Pyrobaculum neutrophilum	0.1124508933	20241
Pyrococcus abyssi	0.1209886708	22880
Pyrococcus furiosus	0.1252920243	23792
Pyrococcus horikoshii	0.1062552611	20596
Ralstonia solanacearum	0.3804719591	58880
Renibacterium salmoninarum	0.2045255398	38733
Rhizobium etli	0.4143581913	68827
Rhizobium leguminosarum	0.4972420202	95185
Rhizorhabdus wittichii	0.3768545676	45190
Rhodococcus jostii	0.6273030986	111984
Rhodoferax ferrireducens	0.3090365452	56758
Rhodopirellula baltica	0.6611616633	125776
Rhodopseudomonas palustris	0.3502704986	41
Rhodospirillum rubrum	0.2791759637	50055
Rickettsia akari	0.1067770998	16422
Rickettsia bellii	0.1016406507	35371
Rickettsia canadensis	0.0775130269	9294
Rickettsia felis	0.098286777	1009
Rickettsia massiliae	0.0900306453	14988
Rickettsia prowazekii	0.0771581419	12078
Rickettsia rickettsii	0.0810593492	12810
Rickettsia typhi	0.1203747268	18163
Roseiflexus castenholzii	0.4297804614	80184
Roseiflexus sp.RS-1	0.4168308212	77546
Roseobacter denitrificans	0.2857607314	51691
Rubrobacter xylanophilus	0.2026961702	35557
Ruegeria pomeroyi	0.4493828074	79499
Ruegeria sp.TM1040	0.2845557114	54235
Ruthia magnifica	0.0790929796	11452
Saccharolobus solfataricus	0.1904207254	35998
Saccharophagus degradans	0.3718814262	68489
Saccharopolyspora erythraea	0.524443535	100235
Salinibacter ruber	0.2254042057	41741
Salinispora tropica	0.3414292017	63710
Salmonella enterica	0.3141341427	42238
Serratia proteamaculans	0.3486791583	542
Shewanella amazonensis	0.3343918907	58778
Shewanella baltica	0.4111915891	129768
Shewanella denitrificans	0.3236905329	63515
Shewanella frigidimarina	0.3269125052	60781
Shewanella halifaxensis	0.3337056742	65080
Shewanella loihica	0.3149176525	38595
Shewanella pealeana	0.3541250438	69655
Shewanella putrefaciens	0.2961986138	44847
Shewanella sediminis	0.3582580355	70398
Shewanella sp.ANA-3	0.3294599437	50123
Shewanella woodyi	0.4058540974	79068
Shigella boydii	0.3074856469	53105
Shigella dysenteriae	0.4011759721	40084
Shigella flexneri	0.2995063345	87985
Sinorhizobium medicae	0.4306356601	73578
Sinorhizobium meliloti	0.4232922637	81936
Sphingopyxis alaskensis	0.2090339709	34015
Staphylococcus aureus	0.238903947	2293
Staphylococcus epidermidis	0.2004317113	52514
Staphylococcus haemolyticus	0.1885769781	66108
Staphylococcus saprophyticus	0.1628393299	41431
Staphylothermus marinus	0.0992664333	18305
Streptococcus agalactiae	0.1406577266	51775
Streptococcus gordonii	0.1416860493	24824
Streptococcus mutans	0.1302284135	16831
Streptococcus pneumoniae	0.1594472892	18423
Streptococcus pyogenes	0.120255249	26693
Streptococcus sanguinis	0.1589040316	27113
Streptococcus suis	0.1446960975	28521
Streptococcus thermophilus	0.1317152213	27049
Streptomyces avermitilis	0.5643317371	76454
Streptomyces coelicolor	0.5787465925	127279
Sulfolobus acidocaldarius	0.2025983313	37474
Sulfurimonas denitrificans	0.1468562461	25487
Sulfurovum sp.NBC37-1	0.1775887315	32248
Symbiobacterium thermophilum	0.2227707583	40200
Synechococcus elongatus	0.1711918811	32032
Synechococcus sp.PCC 7002	0.260721145	48496
Syntrophomonas wolfei	0.1990911526	37169
Syntrophotalea carbinolica	0.2359462211	43612
Thermoanaerobacter pseudethanolicus	0.1783694368	28175
Thermoanaerobacter sp.X514	0.1688416446	30122
Thermobifida fusca	0.2708454872	48153
Thermofilum pendens	0.1152657039	21672
Thermoplasma acidophilum	0.1046728986	19353
Thermoplasma volcanium	0.1015735061	18867
Thermosipho melanesiensis	0.1394471877	22314
Thermotoga petrophila	0.1198174486	29721
Thermotoga sp.RQ2	0.1182236379	14978
Thermus thermophilus	0.1439484305	25250
Thiobacillus denitrificans	0.1843254229	34694
Treponema denticola	0.1732294118	42795
Treponema pallidum	0.0713059402	749
Trichlorobacter lovleyi	0.2659829297	50634
Tropheryma whipplei	0.0580576291	10879
Ureaplasma parvum	0.0747699596	10566
Verminephrobacter eiseniae	0.3614263948	67396
Vesicomyosocius okutanii	0.0631785756	10544
Vibrio cholerae	0.259778532	48588
Vibrio parahaemolyticus	0.3213997449	66593
Vibrio vulnificus	0.3377918224	73208
Wolinella succinogenes	0.129839929	24522
Xanthobacter autotrophicus	0.3505917543	422
Xanthomonas oryzae	0.3072594301	65043
Xylella fastidiosa	0.1737607079	36707
Yersinia enterocolitica	0.2926143403	59818
Yersinia pseudotuberculosis	0.3133080642	62350
Zymomonas mobilis	0.131620055	25980
