# Supplementary material for: Comparison of Metagenomics and Metatranscriptomics Tools: A Guide to Making the Right Choice
Source: Genes (Basel). 2022 Dec 3;13(12):2280. doi: 10.3390/genes13122280 (PMC9777648; doi:10.3390/genes13122280)
Supplement: Supplementary file 1 [file genes-13-02280-s001.zip › Supp. Table S5 Almeida_taxaplot_results.tsv]

OTU	Reference	Qiime	Kraken_Silva	Kraken_GBK
Other	0	57231	130722	92667
Alloprevotella	1600	1601	1610	0
Butyricicoccus	1596	1601	859	0
Candidatus_Soleaferrea	1599	1601	824	0
Intestinibacter	1600	1201	413	0
Oscillibacter	4797	3201	2229	0
Pectobacterium	1598	801	0	1597
Ruminiclostridium	3196	3202	2505	0
Stomatobaculum	1598	1601	1687	0
Turicibacter	1600	1601	0	1611
Abiotrophia	3196	2801	2032	1999
Acholeplasma	6398	6401	6000	4389
Acidaminococcus	3197	3201	2737	3598
Akkermansia	4797	4801	4413	4800
Alistipes	11190	9201	8886	9639
Anaerococcus	6394	6401	6403	6832
Anaerostipes	4798	4801	4005	4900
Atopobium	4796	4801	4821	400
Bacillus	35177	28001	41375	31278
Bacteroides	28788	27201	27140	22555
Barnesiella	1600	1601	1237	1604
Bifidobacterium	22381	22401	22191	22488
Blautia	8794	10001	8909	8714
Butyricimonas	4398	4401	4428	4413
Butyrivibrio	17185	14803	11567	13623
Citrobacter	35978	1201	10593	4013
Clostridium	22386	16006	13660	21250
Coprobacter	1600	1601	1604	1609
Coprococcus	3199	1601	495	5529
Corynebacterium	27188	24002	26674	27726
Desulfovibrio	25987	25601	25556	10781
Dialister	6397	4801	5469	6816
Enterobacter	41570	2801	31325	6307
Enterococcus	27584	27586	19087	16893
Escherichia	25589	17201	31487	38395
Eubacterium	29994	11206	10832	2809
Faecalibacterium	2797	2801	7072	4120
Fusobacterium	15987	15601	16002	16001
Haemophilus	19589	6002	11571	7915
Klebsiella	31590	4401	24359	29100
Lachnoclostridium	9996	10002	7201	3312
Lactobacillus	23988	23988	25793	8362
Leuconostoc	4796	4801	3224	4803
Megamonas	1599	1601	1208	1601
Megasphaera	7593	6401	6418	5906
Neisseria	29580	25601	27201	22573
Oceanobacillus	18794	17201	11588	11597
Odoribacter	3198	3201	3229	2409
Parabacteroides	11197	11201	10340	14882
Peptoniphilus	21990	22001	22480	19281
Phascolarctobacterium	4799	4801	4894	4400
Porphyromonas	25182	25201	26132	24033
Prevotella	18788	17205	18098	20807
Propionibacterium	22385	3201	3229	3820
Roseburia	4799	4001	6587	4146
Ruminococcus	13992	12803	10650	7692
Streptococcus	34784	33178	37011	36060
Tyzzerella	800	801	1732	397
Veillonella	4799	4801	5261	3311
