# Supplementary material for: Comparison of Metagenomics and Metatranscriptomics Tools: A Guide to Making the Right Choice
Source: Genes (Basel). 2022 Dec 3;13(12):2280. doi: 10.3390/genes13122280 (PMC9777648; doi:10.3390/genes13122280)
Supplement: Supplementary file 1 [file genes-13-02280-s001.zip › Supp. Table S6 Endometrial Cancer.xlsx]

## Sheet: Genus
OTU	Qiime/Cancer	Kraken_RefSeq/Cancer	Qiime/Health	Kraken_RefSeq/Health
A2	1382	0	565	0
Acetatifactor	78	0	316	0
Acetitomaculum	155	0	100	0
Acidibacter	3253	0	629	0
Acidothermus	1310	0	659	0
Acidovorax	348	20	116	192
Acinetobacter	10351	2986	1865	2509
Actinomyces	304	80	709	52
Actinophytocola	180	0	134	0
Actinoplanes	74	34	0	22
Actinospica	418	0	331	0
Adlercreutzia	447	0	574	0
Aegilops	0	125	0	588
Aequorivita	557	0	188	0
Aerococcus	223	0	50	0
Aeromicrobium	563	0	173	0
Aeromonas	552	166	146	280
Agathobacter	2670	0	1198	0
Agrobacterium	0	315	0	385
Agromyces	502	0	210	0
Akkermansia	420	0	361	0
Alcaligenes	420	47	0	229
Alcanivorax	90	0	279	0
Alistipes	23817	0	8719	0
Allobaculum	644	0	792	0
Alloprevotella	13331	0	5476	0
Allorhizobium-Neorhizobium-Pararhizobium-Rhizobium	937	0	960	0
Alphapapillomavirus	0	23	0	73
Altererythrobacter	1227	0	514	79
Alteromonas	600	0	469	0
Ampullimonas	188	0	186	0
Amycolatopsis	222	21	126	0
Anaerococcus	34	0	46	0
Anaerolinea	379	0	41	0
Anaeromyxobacter	668	0	79	0
Anaeroplasma	209	0	340	0
Anaerostipes	4676	0	548	0
Anaerotruncus	1579	0	226	0
Anaerovibrio	799	0	157	0
Ananas	0	483	0	634
Angelakisella	252	0	185	0
Aquabacterium	5104	56	2203	0
Aquicella	767	0	1204	0
Arabidopsis	0	1418	0	26566
Arachis	0	4232	0	4185
Arenimonas	3111	0	1153	0
Arthrobacter	643	0	0	78
ASF356	1457	0	122	0
Asparagus	0	1051	0	1067
Aspergillus	0	614	0	649
Asticcacaulis	326	0	340	0
Babesia	0	759	0	817
Bacillus	2355	14703	542	17064
Bacteroides	88435	0	25526	0
Balneola	261	0	217	0
Barnesiella	409	0	448	0
Bauldia	119	0	314	0
Bdellovibrio	1869	0	420	0
Benincasa	0	393	0	607
Besnoitia	0	23	0	10
Beta	0	867	0	870
Bifidobacterium	31629	0	9389	10
Bilophila	993	0	974	0
BIyi10	212	0	154	0
Blastococcus	320	0	0	50
Blastomonas	49	0	83	0
Blautia	18728	0	7374	0
Bosea	163	0	121	25
Botrytis	0	213	0	107
Brachybacterium	35	14	54	43
Brachypodium	0	452	0	435
Bradyrhizobium	1493	109	99	212
Brassica	0	1364	0	3164
Brevibacterium	36	0	46	94
Brevundimonas	2054	333	1098	428
Brumimicrobium	41	0	15	0
Bryobacter	4260	0	969	0
Burkholderia	0	53	0	733
Burkholderia-Caballeronia-Paraburkholderia	814	0	460	0
Butyricicoccus	1352	0	654	0
Butyricimonas	1075	0	157	0
Butyrivibrio	382	0	342	0
Butyrivibrio 2	451	0	288	0
Caenimonas	396	0	83	0
Cajanus	0	485	0	752
Caldicoprobacter	92	0	135	0
Calothrix	0	82	0	57
Camelina	0	771	0	804
Candida	0	163	0	152
Candidatus Actinomarina	1195	0	630	0
Candidatus Bacilloplasma	785	0	259	0
Candidatus Koribacter	1119	0	389	0
Candidatus Liberibacter	2134	0	1079	0
Candidatus Nitrosoarchaeum	101	0	71	0
Candidatus Nitrososphaera	198	0	114	0
Candidatus Profftella	2120	0	267	0
Candidatus Soleaferrea	221	0	14	0
Candidatus Solibacter	3005	0	690	0
Candidatus Stoquefichus	85	0	109	0
Candidatus Uzinura	16443	0	7864	0
Cannabis	0	673	0	562
Capsicum	0	2494	0	2494
Carya	0	616	0	559
Caulobacter	545	14	431	0
Cellvibrio	725	0	235	0
Cetobacterium	673	0	280	0
Chitinophaga	1013	0	240	0
Chlamydomonas	0	4526	0	5895
Christensenellaceae R	4365	0	1213	0
Chryseobacterium	231	26	880	14
Chryseolinea	1073	0	386	0
Chujaibacter	661	0	553	0
Cicer	0	295	0	448
Citrus	0	907	0	909
Clade Ia	6309	0	1361	0
Clade Ib	3933	0	2211	0
Clostridium	0	173	0	268
Clostridium innocuum	1423	0	702	0
Clostridium sensu	7572	0	3339	0
Coffea	0	1152	0	1296
Colletotrichum	0	23	0	14
Collinsella	2006	0	689	0
Comamonas	623	39	404	32
Conexibacter	509	0	0	14
Confluentibacter	190	0	144	0
Coprococcus 2	2179	0	414	0
Coriobacteriaceae UCG	2237	0	939	0
Corynebacterium	0	436	266	1097
Corynebacterium 1	2744	0	718	0
Cryomorpha	792	0	266	0
Cucumis	0	192	0	249
Cucurbita	0	231	0	368
Cupriavidus	165	0	23	67
Cutibacterium	421	3151	208	1072
Cynara	0	1807	0	1751
Daucus	0	719	0	900
Defluviimonas	98	0	27	0
Defluviitaleaceae UCG	757	0	159	0
Deinococcus	0	185	13	1563
Delftia	34	1655	89	2277
Dermacoccus	37	0	21	0
Desulfovibrio	4338	0	1344	13
Devosia	1837	11	21	0
dgA-11 gut	218	0	163	0
Dialister	1520	0	433	0
Dictyostelium	0	110	0	61
Dioscorea	0	424	0	564
Dokdonella	181	0	191	0
Dongia	2615	0	562	0
Dorea	1859	0	88	0
Drechmeria	0	1692	0	379
Dubosiella	1274	0	334	0
Edaphobacter	210	0	63	0
Elaeis	0	4580	0	3147
Ellin6055	627	0	287	0
Ellin6067	6196	0	1761	0
Enhydrobacter	612	0	85	0
Enterobacter	366	354	0	516
Enterococcus	5579	37	3103	45
Enterorhabdus	2271	0	1004	0
Epilithonimonas	0	79	0	28
Erigeron	0	908	0	1071
Erysipelatoclostridium	2546	0	1311	0
Erysipelotrichaceae UCG	3529	0	451	0
Erythrobacter	0	10	63	0
Escherichia	0	29	0	869
Escherichia-Shigella	47007	0	19475	0
Eubacterium brachy	34	0	167	0
Eubacterium coprostanoligenes	9457	0	3914	0
Eubacterium eligens	4220	0	1197	0
Eubacterium hallii	2770	0	865	0
Eubacterium nodatum	1639	0	255	0
Eubacterium oxidoreducens	1152	0	314	0
Eubacterium ruminantium	1065	0	699	0
Eubacterium ventriosum	1036	0	150	0
Eubacterium xylanophilum	2352	0	1383	0
Eucalyptus	0	808	0	744
Faecalibacterium	20126	0	4443	0
Faecalibaculum	19645	0	6989	0
Faecalicoccus	33	0	54	0
Family XIII	952	0	846	0
Fermentimonas	68	0	153	0
Ferrovibrio	143	0	232	0
Ferruginibacter	496	0	561	0
Fibrobacter	1285	0	650	0
Flavisolibacter	2046	0	1037	0
Flavitalea	738	0	295	0
Flavobacterium	3197	24	1716	19
Flavonifractor	255	0	113	0
Fluviicola	101	0	332	0
Fonticella	251	0	203	0
Fournierella	838	0	175	0
Fragaria	0	111	0	89
Fusarium	0	312	0	381
Fusicatenibacter	2559	0	648	0
Fusobacterium	6779	0	1097	0
Gaiella	2411	0	1679	0
Gammaretrovirus	0	191	0	96
Gardnerella	127	0	312	0
GCA-900066225	264	0	72	0
GCA-900066575	1225	0	235	0
Gelidibacter	120	0	12	0
Gemella	87	0	181	0
Gemmatimonas	10698	0	2734	0
Glycine	0	2037	0	3333
Gordonia	0	12	0	109
Gossypium	0	6140	0	4577
Gram-negative bacterium	838	0	226	0
gut metagenome	591	0	425	0
Haemophilus	3452	0	628	0
Haliangium	6163	0	2747	0
Harryflintia	39	0	188	0
Helianthus	0	1643	0	1755
Helicobacter	11476	0	4350	0
Herbaspirillum	46	45	0	153
HIMB11	593	0	531	0
Hordeum	0	2798	0	3486
HSB OF53	110	0	98	0
Hydrogenophaga	556	31	0	139
Hymenobacter	1002	16	0	49
Iamia	578	0	421	0
Ideonella	320	0	0	37
Impatiens	0	730	0	791
Intestinibacter	73	0	189	0
Intestinimonas	1305	0	558	0
Ipomoea	0	494	0	582
IS-44	1673	0	853	0
Jeotgalicoccus	73	0	200	70
Juglans	0	4128	0	3394
Kerstersia	34	0	42	0
Klebsiella	7434	200	2338	378
Kocuria	0	16	170	87
Kurthia	277	0	66	0
Lachnoclostridium	10524	0	1908	0
Lachnospira	11752	0	1142	0
Lachnospiraceae NC2004	434	0	174	0
Lachnospiraceae NK3A20	299	0	260	0
Lachnospiraceae NK4A136	18454	0	6075	0
Lachnospiraceae UCG	4585	0	1388	0
Lactobacillus	32595	0	14924	0
Lactuca	0	1196	0	1229
Lawsonella	263	10	398	10
Leadbetterella	291	0	133	0
Leishmania	0	1784	0	1630
Lentimicrobium	408	0	548	0
Lentivirus	0	54	0	62
Leptolyngbya	0	15	0	11
Limnobacter	94	0	172	0
Limosilactobacillus	0	33	0	12
Litoricola	158	0	139	0
Lolium	0	2250	0	1897
Lupinus	0	1675	0	1463
Luteimonas	1080	0	141	0
Lutimonas	282	0	173	0
Lysobacter	2918	0	700	118
Macadamia	0	1646	0	1714
Mailhella	35	0	143	0
Malassezia	0	78	0	657
Malus	0	1409	0	1608
Mangifera	0	1005	0	1235
Manihot	0	737	0	809
Marasmius	0	434	0	295
marine metagenome	134	0	160	0
Marmoricola	235	0	119	0
Marvinbryantia	670	0	94	0
Massilia	2276	110	847	4536
Medicago	0	991	0	942
Mesomycoplasma	0	4133	0	778
Mesorhizobium	471	34	162	17
metagenome	5946	0	2095	0
Methylobacillus	95	0	33	0
Methylobacterium	1134	1477	913	1801
Methylophilus	0	87	186	333
Methylotenera	0	20	97	25
Methyloversatilis	48	24	86	101
Microbacterium	0	86	0	213
Micrococcus	0	32	0	186
Micromonospora	674	34	0	34
Microvirga	193	0	239	0
mle1-7	481	0	309	0
MND1	7807	0	3364	0
Modestobacter	351	167	0	1026
Moheibacter	473	0	233	0
Moraxella	0	1002	0	3393
Morganella	485	0	431	0
mouse gut	159	0	356	0
Mucilaginibacter	327	0	157	0
Mucispirillum	2932	0	1465	0
Muribaculum	3043	0	218	0
Musa	0	759	0	849
Mycobacterium	789	96	77	115
Mycolicibacterium	0	333	0	298
Mycoplasma	101	18602	127	2616
Mycoplasmopsis	0	345	0	171
Negativibacillus	1035	0	245	0
Neisseria	545	0	100	51
Neochlamydia	666	0	402	0
Neospora	0	60	0	56
Neptuniibacter	178	0	395	0
Niabella	587	0	400	0
Niastella	2170	0	147	0
Nicotiana	0	1816	0	1744
Nitrosospira	1131	0	256	0
Nitrospira	4836	0	1927	0
Nocardia	462	0	0	10
Nocardioides	5306	155	1014	421
Nocardiopsis	191	408	0	978
Nonomuraea	376	0	77	0
Novosphingobium	1250	10	169	55
Nymphaea	0	812	0	917
Odoribacter	4516	0	1083	0
Ohtaekwangia	1372	0	497	0
Olea	0	1347	0	1364
OM27 clade	679	0	406	0
OM43 clade	555	0	250	0
OM60(NOR5) clade	260	0	100	0
Orthohepadnavirus	0	36	0	63
Orthorubulavirus	0	1452	0	823
Oryza	0	1736	0	2018
Oscillibacter	3307	0	1819	0
Paenibacillus	304	70	224	26
Pajaroellobacter	1880	0	92	0
Panacagrimonas	190	0	112	0
Panicum	0	2275	0	3227
Papaver	0	3060	0	3155
Papillibacter	54	0	29	0
Parabacteroides	12471	0	4771	0
Paracoccus	251	75	29	274
Paraneptunicella	0	162	0	46
Parapedobacter	275	0	170	0
Paraprevotella	2176	0	484	0
Parasutterella	7221	0	1105	0
Pasteurella	0	14	0	42
Pedobacter	500	0	12	0
Pelagibacterium	1766	0	428	0
Pelomonas	19910	0	2415	0
Peptostreptococcus	71	0	23	0
Phaselicystis	96	0	16	0
Phaseolus	0	718	0	709
Phenylobacterium	495	0	22	0
Phoenix	0	772	0	879
Physcomitrium	0	1259	0	1364
Planktosalinus	425	0	324	0
Plasmodium	0	575	0	536
Polaromonas	62	0	114	0
Polycyclovorans	930	0	429	0
Populus	0	973	0	992
Porphyrobacter	0	13	0	39
Porphyromonas	98	0	0	12
Prevotella 1	15312	0	4368	0
Prevotella 2	1579	0	1104	0
Prevotella 7	13490	0	3332	0
Prevotella 9	69343	0	25917	0
Prevotellaceae Ga6A1	3097	0	2485	0
Prevotellaceae NK3B31	11648	0	3462	0
Prevotellaceae UCG	14896	0	4364	0
Priestia	0	10753	0	8535
Promicromonospora	213	0	268	0
Proteus	1387	0	352	0
Prunus	0	668	0	729
Pseudoflavitalea	55	0	152	0
Pseudohongiella	362	0	223	0
Pseudomonas	14370	4497	5711	7105
Pseudonocardia	252	0	67	0
Pseudorhodoplanes	73	0	40	0
Pseudosulfitobacter	0	1023	0	976
Pseudoxanthomonas	654	0	486	13
Psilocybe	0	1125	0	846
Puccinia	0	279	0	245
Punica	0	534	0	483
Pyricularia	0	25	0	115
Quercus	0	1407	0	1223
Ralstonia	1813	372	40	38
Ramlibacter	1899	0	756	31
Reyranella	1101	0	562	0
Rhizobacter	979	0	445	0
Rhizobium	0	51	0	12
Rhizoctonia	0	24	0	11
Rhodamnia	0	263	0	317
Rhodanobacter	2990	0	1981	0
Rhodococcus	396	105	48	120
Rhodoplanes	341	0	134	0
Rhodovulum	327	0	226	0
Ricinus	0	891	0	1042
Rikenellaceae RC9	10455	0	3978	0
Rodentibacter	4288	0	1122	0
Romboutsia	6545	0	1892	0
Rosa	0	528	0	582
Roseburia	10009	0	2731	0
Rothia	316	13	335	11
Rubrivivax	0	18	0	77
Rubrobacter	1616	12	398	0
Ruminiclostridium	2394	0	1779	0
Ruminiclostridium 1	552	0	160	0
Ruminiclostridium 5	2143	0	660	0
Ruminiclostridium 6	1031	0	1113	0
Ruminiclostridium 9	4627	0	1998	0
Ruminococcaceae NK4A214	1407	0	547	0
Ruminococcaceae UCG	31557	0	13145	0
Ruminococcus 1	7125	0	4658	0
Ruminococcus 2	4783	0	2456	0
Ruminococcus gnavus	4631	0	716	0
Ruminococcus torques	3928	0	1225	0
Saccharofermentans	752	0	61	0
Salinihabitans	410	0	460	0
Salvia	0	1300	0	1271
Sandaracinus	89	0	93	0
Schlegelella	127	0	35	27
Sedimentibacter	361	0	137	0
Sediminibacterium	32	0	42	0
Selenomonas 1	604	0	431	0
Sellimonas	198	0	54	0
Serratia	137	0	33	0
Sesamum	0	171	0	360
Setaria	0	943	0	1094
Shewanella	1735	29	386	0
Shinella	97	0	0	17
Silvanigrella	412	0	17	0
Sinomonas	85	0	383	0
Sinorhizobium	0	54	0	38
Skermanella	153	0	249	166
Solanum	0	1302	0	1463
Solirubrobacter	430	0	189	0
Sorangium	0	46	216	0
Sorghum	0	1097	0	2511
Sphingobacterium	1509	0	768	0
Sphingobium	877	46	990	135
Sphingomonas	18155	3388	5508	4810
Sphingopyxis	375	44	258	17
Sphingorhabdus	312	0	268	26
Spirochaeta 2	322	0	302	0
Sporisorium	0	264	0	114
Staphylococcus	4738	2490	2991	3731
Stenotrophomonas	1189	407	252	478
Steroidobacter	2351	10	1053	0
Streptococcus	14803	18	5372	200
Streptomyces	1996	3203	731	3367
Subdoligranulum	3483	0	541	0
Subgroup 10	1701	0	1009	0
Succinivibrio	3514	0	841	0
Sulfidibacter	0	60	0	342
Sutterella	1156	0	300	0
SWB02	689	0	62	0
Symbiobacterium	378	0	173	0
Syntrophococcus	241	0	99	0
Talaromyces	0	10	0	23
Telopea	0	1356	0	1536
Tenacibaculum	164	1410	0	676
Tepidimonas	63	0	78	0
Terrabacter	664	0	71	0
Terrimonas	1891	0	287	0
Thalassiosira	0	135	0	259
Thauera	118	115	69	50
Theobroma	0	100	0	121
Thermobifida	0	36	0	35
Thermodesulfobacterium	0	10	0	12
Thermomonas	586	0	717	33
Thermothielavioides	0	13	0	12
Thioalkalispira	165	0	118	0
Toxoplasma	0	11	0	15
Treponema 2	4621	0	1507	0
Trifolium	0	595	0	527
Tripterygium	0	789	0	992
Triticum	0	23906	0	21174
Trypanosoma	0	31	0	38
Turicibacter	1143	0	669	0
Tyzzerella	1252	0	403	0
Tyzzerella 3	829	0	147	0
Tyzzerella 4	1536	0	509	0
UBA1819	194	0	35	0
Ureaplasma	307	0	25	0
Ureibacillus	1345	0	244	0
Ustilaginoidea	0	35	0	49
Ustilago	0	8543	0	4474
UTBCD1	142	0	242	0
Variovorax	513	0	243	15
Veillonella	808	0	123	0
Verrucomicrobium	0	25	0	74
Vibrio	105	23	0	12
Vigna	0	2495	0	2026
Vitis	0	955	0	1304
Woeseia	555	0	110	0
Xanthomonas	107	191	0	66
Yarrowia	0	86	0	177
Zea	0	2265	0	3030
Zingiber	0	1936	0	2149
Ziziphus	0	341	0	233

## Sheet: Species
OTU	Qiime/Cancer	Kraken_RefSeq/Cancer	Qiime/Health	Kraken_RefSeq/Health
Acinetobacter guillouiae	0	243	0	366
Acinetobacter johnsonii	0	316	0	36
Acinetobacter sp. MYb10	0	80	0	30
Acinetobacter sp. NyZ410	0	1062	0	1443
Aegilops tauschii	0	126	0	592
Aeromonas sp. CA23	0	209	0	370
Agrobacterium tumefaciens	0	326	0	431
Alcaligenes faecalis	0	62	0	379
Alphapapillomavirus 7	0	23	0	73
Ananas comosus	0	484	0	636
Arabidopsis thaliana	0	1442	0	26588
Arachis duranensis	0	3196	0	3397
Arachis hypogaea	0	824	0	495
Asparagus officinalis	0	1053	0	1069
Aspergillus chevalieri	0	89	0	65
Aspergillus luchuensis	0	194	0	177
Babesia bigemina	0	754	0	845
Bacillus cereus	0	14374	0	16751
Bacillus thuringiensis	0	100	0	267
bacterium Ellin5264	277	0	122	0
bacterium Ellin5290	321	0	406	0
bacterium ic1391	288	0	90	0
bacterium YE57	121	0	306	0
Bacteroides acidifaciens	975	0	1218	0
Bacteroides caecigallinarum	801	0	1017	0
Bacteroides coprocola DSM 17136	2630	0	79	0
Bacteroides eggerthii DSM 20697	47	0	226	0
Bacteroides fragilis	551	0	109	0
Bacteroides massiliensis B84634 = Timone 84634 = DSM 17679 = JCM 13223	728	0	386	0
Bacteroides massiliensis dnLKV3	2431	0	370	0
Bacteroides plebeius	3288	0	675	0
Bacteroides plebeius DSM 17135	1039	0	165	0
Bacteroides sp. Marseille-P3108	979	0	506	0
Bacteroides sp. Marseille-P3166	167	0	326	0
Bacteroides sp. SB5	169	0	147	0
Bacteroides stercoris ATCC 43183	245	0	106	0
Bacteroidetes bacterium CHC2	120	0	120	0
Bdellovibrionales bacterium Ga0074137	604	0	221	0
Benincasa hispida	0	398	0	611
Besnoitia besnoiti	0	23	0	10
Beta vulgaris	0	882	0	885
Bifidobacterium bifidum	188	0	145	0
Bifidobacterium longum subsp. longum	1401	0	498	0
Botrytis cinerea	0	216	0	112
Brachypodium distachyon	0	454	0	437
Brassica napus	0	320	0	2025
Brassica oleracea	0	54	0	240
Brassica rapa	0	332	0	257
Brevundimonas naejangsanensis	0	38	0	29
Burkholderia sp. K4410.MGS-135	74	0	121	0
Butyricicoccus pullicaecorum 1.2	310	0	104	0
Butyricimonas synergistica	216	0	14	0
Cajanus cajan	0	497	0	772
Camelina sativa	0	777	0	813
Candida dubliniensis	0	120	0	96
Cannabis sativa	0	678	0	569
Capsicum annuum	0	2517	0	2514
Carya illinoinensis	0	626	0	570
Chlamydomonas reinhardtii	0	4533	0	5907
Cicer arietinum	0	304	0	458
Citrus sinensis	0	930	0	930
Clostridiales bacterium 42 27	176	0	270	0
Clostridiales bacterium CIEAF 020	288	0	122	0
Clostridium botulinum	0	149	0	141
Clostridium sp. ND2	141	0	166	0
Coffea arabica	0	496	0	571
Coffea eugenioides	0	126	0	160
Colletotrichum higginsianum	0	23	0	17
Comamonas aquatica	183	0	85	0
Corynebacterium glutamicum	187	0	33	0
Corynebacterium stationis	616	0	75	22
Corynebacterium tuberculostearicum	0	26	0	384
Cucumis sativus	0	192	0	251
Cucurbita pepo	0	236	0	373
Cutibacterium acnes	0	3172	0	1103
Cynara cardunculus	0	1823	0	1768
Daucus carota	0	732	0	911
Deinococcus proteolyticus	0	83	0	42
Deinococcus sp. NW-56	0	13	0	199
Dictyostelium discoideum	0	110	0	61
Dioscorea cayenensis	0	424	0	564
Drechmeria coniospora	0	1715	0	403
Elaeis guineensis	0	4589	0	3150
Enterococcus faecalis	0	15	0	11
Erigeron canadensis	0	914	0	1080
Eucalyptus grandis	0	814	0	749
Faecalibacterium prausnitzii	116	0	137	0
Faecalibaculum rodentium	445	0	282	0
Flavobacteriales endosymbiont of Aonidiella aurantii D290	16366	0	7864	0
Fragaria vesca	0	113	0	91
Frisingicoccus caecimuris	293	0	19	0
Gemmatimonadaceae bacterium LWQ133	179	0	156	0
Gemmatimonadetes bacterium LX87	800	0	207	0
Glycine max	0	53	0	1067
Glycine soja	0	516	0	687
Gordonia polyisoprenivorans	0	16	0	69
Gossypium arboreum	0	221	0	877
Gossypium hirsutum	0	5390	0	3101
Gossypium raimondii	0	151	0	251
gut metagenome	7941	0	2105	0
Helianthus annuus	0	1659	0	1770
Helicobacter sp. MIT 03-1616	279	0	49	0
Hordeum vulgare	0	2802	0	3500
human gut metagenome	461	0	96	0
Human immunodeficiency virus 1	0	54	0	62
Impatiens glandulifera	0	739	0	800
Ipomoea triloba	0	502	0	590
Juglans microcarpa x Juglans regia	0	2096	0	1603
Juglans regia	0	2082	0	1824
Lachnospiraceae bacterium COE1	300	0	22	0
Lachnospiraceae bacterium DW59	1143	0	129	0
Lactobacillus iners AB-1	2245	0	836	0
Lactobacillus jensenii	1115	0	352	0
Lactobacillus mucosae	400	0	231	0
Lactobacillus ruminis	449	0	325	0
Lactuca sativa	0	1203	0	1241
Lawsonella clevelandensis	0	10	0	10
Leadbetterella sp. enrichment culture	291	0	133	0
Leishmania infantum	0	300	0	56
Leishmania mexicana	0	671	0	885
Leishmania panamensis	0	15	0	15
Leptolyngbya sp. 7M	0	15	0	11
Limosilactobacillus fermentum	0	23	0	14
Lolium rigidum	0	2252	0	1900
Lupinus angustifolius	0	1696	0	1488
Macadamia integrifolia	0	1647	0	1716
Malassezia restricta	0	78	0	657
Malus domestica	0	1456	0	1653
Mammalian orthorubulavirus 5	0	1452	0	823
Mangifera indica	0	1026	0	1253
Manihot esculenta	0	755	0	825
Marasmius oreades	0	434	0	295
Massilia sp. NP310	0	153	0	681
Medicago truncatula	0	1029	0	971
Mesomycoplasma hyorhinis	0	4133	0	775
metagenome	6962	0	2073	0
Methylobacterium phyllosphaerae	0	413	0	590
Methylobacterium radiotolerans	0	32	0	25
Methylophilus sp. TWE2	0	88	0	332
Methyloversatilis sp. RAC08	0	32	0	122
Modestobacter marinus	0	199	0	1046
Moraxella osloensis	0	1103	0	3955
mouse gut metagenome	799	0	655	0
Mucispirillum schaedleri	727	0	342	0
Mucispirillum schaedleri ASF457	1211	0	493	0
Murine leukemia-related retroviruses	0	22	0	13
Musa acuminata	0	760	0	852
Mycolicibacterium mageritense	0	186	0	67
Mycoplasma hominis	101	0	15	0
Mycoplasma miroungirhinis	0	938	0	306
Mycoplasma yeatsii	0	17540	0	2268
Mycoplasmopsis pulmonis	0	340	0	159
Neospora caninum	0	60	0	56
Nicotiana attenuata	0	1849	0	1775
Nocardiopsis dassonvillei	0	389	0	988
Nymphaea colorata	0	818	0	925
Olea europaea	0	1367	0	1380
Orpheovirus IHUMI-LCC2	0	58	0	28
Oryza brachyantha	0	437	0	529
Oryza sativa	0	1235	0	1456
Panicum hallii	0	1039	0	1811
Panicum virgatum	0	1287	0	1503
Papaver somniferum	0	3063	0	3158
Parabacteroides goldsteinii CL02T12C30	1131	0	190	0
Parabacteroides johnsonii CL02T12C29	1021	0	22	0
Parabacteroides merdae	348	0	107	0
Paraneptunicella aestuarii	0	183	0	47
Pasteurella multocida	0	15	0	66
Phaseolus vulgaris	0	735	0	728
Phoenix dactylifera	0	779	0	882
Physcomitrium patens	0	1266	0	1366
Plasmodium vivax	0	185	0	73
Populus trichocarpa	0	987	0	1005
Prevotella sp. RS2	196	0	681	0
Prevotellamassilia timonensis	346	0	37	0
Priestia megaterium	0	10756	0	8538
Prunus dulcis	0	59	0	88
Prunus mume	0	20	0	90
Prunus persica	0	60	0	70
Pseudomonas formosensis	398	0	294	0
Pseudomonas sp. MM211	0	2144	0	2485
Psilocybe cubensis	0	1125	0	847
Puccinia striiformis	0	279	0	245
Punica granatum	0	541	0	491
Pyricularia pennisetigena	0	13	0	31
Quercus lobata	0	1435	0	1243
RD114 retrovirus	0	99	0	10
Rhizoctonia solani	0	24	0	11
Rhodamnia argentea	0	271	0	322
Rhodovulum sp. KU27F3	327	0	226	0
Ricinus communis	0	912	0	1063
Rodentibacter pneumotropicus	3877	0	683	0
Rosa chinensis	0	532	0	586
Rubrivivax gelatinosus	0	21	0	111
Ruminococcus flavefaciens	831	0	215	0
Salvia hispanica	0	254	0	238
Salvia splendens	0	904	0	905
Sesamum indicum	0	174	0	364
Setaria italica	0	107	0	348
Setaria viridis	0	266	0	115
Sinorhizobium meliloti	0	68	0	42
Solanum lycopersicum	0	481	0	478
Solanum pennellii	0	696	0	899
Sorghum bicolor	0	1106	0	2534
Sphingobacterium sp. 35	741	0	501	0
Sphingobacterium sp. 773B2 12ER2A	93	0	149	0
Sphingobacterium wenxiniae	108	0	132	0
Sphingomonas melonis	0	2688	0	3138
Sphingomonas sp. FARSPH	0	52	0	119
Sphingomonas sp. LK11	0	56	0	83
Sporisorium graminicola	0	264	0	114
Staphylococcus aureus	0	2384	0	2488
Staphylococcus hominis	0	24	0	707
Stenotrophomonas maltophilia	0	137	0	176
Streptococcus anginosus subsp. anginosus	47	0	39	0
Streptococcus mutans	66	0	41	0
Streptococcus thermophilus TH1435	10695	0	4099	0
Streptomyces rimosus	0	1095	0	1096
Streptomyces roseochromogenus	0	34	0	306
Streptomyces sp. SCUT-3	0	41	0	33
Sulfidibacter corallicola	0	60	0	342
Sutturella timonensis	263	0	14	0
Talaromyces rugulosus	0	10	0	23
Telopea speciosissima	0	1358	0	1538
Tenacibaculum dicentrarchi	0	1409	0	676
Thalassiosira pseudonana	0	135	0	261
Theobroma cacao	0	102	0	124
Thermobifida fusca	0	29	0	25
Thermomonas fusca DSM 15424	288	0	181	0
Thermothielavioides terrestris	0	13	0	13
Toxoplasma gondii	0	11	0	15
Treponema porcinum	187	0	63	0
Treponema succinifaciens DSM 2489	127	0	189	0
Trichinella pseudospiralis	1081	0	337	0
Trifolium pratense	0	617	0	549
Tripterygium wilfordii	0	805	0	1005
Triticum aestivum	0	18582	0	15207
Triticum dicoccoides	0	5483	0	6131
Trypanosoma brucei	0	31	0	38
unidentified	4342	0	1996	0
Ustilaginoidea virens	0	35	0	57
Ustilago maydis	0	8543	0	4475
Verrucomicrobium spinosum	0	25	0	74
Vigna angularis	0	613	0	677
Vigna radiata	0	604	0	628
Vigna unguiculata	0	1247	0	683
Vitis riparia	0	208	0	546
Vitis vinifera	0	104	0	323
Woodchuck hepatitis virus	0	36	0	63
Xanthomonas campestris	0	181	0	100
Yarrowia lipolytica	0	88	0	180
Zea mays	0	2284	0	3053
Zingiber officinale	0	1939	0	2151
Ziziphus jujuba	0	348	0	237
