# Supplementary material for: Comparison of Metagenomics and Metatranscriptomics Tools: A Guide to Making the Right Choice
Source: Genes (Basel). 2022 Dec 3;13(12):2280. doi: 10.3390/genes13122280 (PMC9777648; doi:10.3390/genes13122280)
Supplement: Supplementary file 1 [file genes-13-02280-s001.zip › Supp. Table S7 Execution times actualizado.xlsx]

## Sheet: Total time
DATASET	Software	Profile	Time (min)	N.º reads per sample (mean)	Total reads (aprox)	Time/reads	Time/reads (secs)	Threads	Timing improvement (abs)	Timing improvement (rel)	Gobal comparative
CANCER	Kraken + RefSeq	Low	193.217	1036652	62199120	3.10642e-06	0.000186385	6			Number of times that kranek/bracken is faster than QIIME (low) →				3.90003
		High	94.8667	1036652	62199120	1.52521e-06	9.15126e-05	36	98.35	0.509014	Number of times that kranek/bracken is faster than QIIME (high) →				5.44729
	Kraken + Silva	Low	4.583	1036652	62199120	7.36827e-08	4.42096e-06	6			Number of times that kranek/bracken is faster than QIIME (low) →				164.423
		High	1.5	1036652	62199120	2.41161e-08	1.44697e-06	36	3.083	0.672703	Number of times that kranek/bracken is faster than QIIME (high) →				344.511
	Qiime	Low	753.55	80360	4821600	0.000156286	0.00937718	6
		High	516.767	80360	4821600	0.000107177	0.00643065	36	236.783	0.314224	Comparative per read
Almeida	Kraken+RefSeq	Low	7.1333	784000	1568000	4.5493e-06	0.000272958	6			Number of times that kranek/bracken is faster than QIIME (low) →				50.3107
		High	7.0667	784000	1568000	4.50682e-06	0.000270409	36	0.0666	0.00933649	Number of times that kranek/bracken is faster than QIIME (high) →				70.2706
	Kraken+Silva	Low	0.6817	784000	1568000	4.34758e-07	2.60855e-05	6			Number of times that kranek/bracken is faster than QIIME (low) →				2121.07
		High	0.5383	784000	1568000	3.43304e-07	2.05982e-05	36	0.1434	0.210356	Number of times that kranek/bracken is faster than QIIME (high) →				4444.23
	Qiime	Low	50.0833	784000	1568000	3.19409e-05	0.00191645	6
		High	58.03	784000	1568000	3.70089e-05	0.00222054	36	-7.9467	-0.15867

## Sheet: Time in details
DATASET	Software	Profile	Process	Time (min)
CANCER	Kraken+RefSeq	Low	Total	193.217
	Kraken+RefSeq	Low	Kraken	6.4
	Kraken+RefSeq	Low	Braken	0.1
	Kraken+RefSeq	Low	Krona	1.6
	Kraken+RefSeq	High	Total	94.8667
	Kraken+RefSeq	High	Kraken	9.2
	Kraken+RefSeq	High	Braken	0.1
	Kraken+RefSeq	High	Krona	3.2
	Kraken+Silva	Low	Total	4.583
	Kraken+Silva	Low	Kraken	0.3
	Kraken+Silva	Low	Braken	0
	Kraken+Silva	Low	Krona	0.4
	Kraken+Silva	High	Total	1.5
	Kraken+Silva	High	Kraken	0.1
	Kraken+Silva	High	Braken	0
	Kraken+Silva	High	Krona	0.4
	Qiime	Low	Total	753.55
	Qiime	Low	Qiime import	1.9
	Qiime	Low	Dada2	49.5
	Qiime	Low	Diversity	76.5
	Qiime	Low	Classification	701.2
	Qiime	Low	alpha raref	270
	Qiime	Low	taxaplot	0.5
	Qiime	High	Total	516.767
	Qiime	High	Qiime import	1.7
	Qiime	High	Dada2	33.8
	Qiime	High	Diversity	52
	Qiime	High	Classification	480.6
	Qiime	Low	alpha raref	227
	Qiime	High	taxaplot	0.3
